# Supplementary material for: Prevalence of Antibiotic-Resistant Escherichia coli in Drinking Water Sources in Hangzhou City
Source: Front Microbiol. 2017 Jun 16;8:1133. doi: 10.3389/fmicb.2017.01133 (PMC5472731; doi:10.3389/fmicb.2017.01133)
Supplement: Supplementary file 1 [file Table1.xlsx]

## Sheet: s.1
		Table S.1 The antibiotic resistance profiles of all E.coli isolates
	Sites	Code	Subpopulations	Dry season																									Code	Subpopulations	Wet season
				Aminoglycosydes			Beta-lactams													Sulphonamides		Phenicols		Quinolones			Tetracyclines				Aminoglycosydes			Beta-lactams													Sulphonamides		Phenicols
							Cephalosporins						Penicillins																					Cephalosporins						Penicillins
				AN	GM		CZ	CAZ	CTX	FEP	ATM		AM	PIP	AMC	SAM	IPM	MEM		SXT		C		CIP	LVX		TE				AN	GM		CZ	CAZ	CTX	FEP	ATM		AM	PIP	AMC	SAM	IPM	MEM		SXT		C
	Q1	1	MDR,R3-6										R	R		I				R							R		1	MDR,R3-6				R		R	R			R	R		R				R		R
		2	S																										2	R1-2																			R
		3	MDR,R3-6										R	R						R		R					R		3	MDR,R3-6				R		R		R		R	R						R		R
		4	R1-2										R	R		I											R		4	S
		5	MDR,R3-6		R		R		R	R			R	R						R							R		5	R1-2																			R
		6	R1-2																								R		6	MDR,R3-6																	R		R
		7	R1-2																	R							R		7	MDR,R3-6				R		R		R		R	R		I						R
		8	S																										8	S
		9	MDR,R3-6		R		R		R				R	R		I				R		R		R	R		R		9	R1-2																	R
		10	S																										10	MDR,R3-6																	R		R
		11	R1-2				R		R	R			R	R		I											R		11	MDR,R3-6										R	R		I				R		R
																													12	MDR,R3-6										R	R		R				R
																													13	MDR,R3-6		R								R	R		R				R		R
																													14	S
																													15	MDR,R3-6										R	R		I				R		R
																													16	MDR,R3-6				R						R	R	R					R		R
																													17	S
	Q2	1	R1-2										R			R											R		1	R1-2
		2	MDR,R3-6				R		R	R	R		R	R						R		R		R	R		R		2	MDR,R3-6										R	R		I				R
		3	S																										3	MDR,R3-6		R								R	R						R		R
		4	R1-2																	R							R		4	R1-2																			R
		5	R1-2																								R		5	S
		6	S																										6	R1-2
		7	MDR,R3-6																	R		R					R		7	S
		8	S																										8	S
		9	R1-2																	R							R		9	S
		10	MDR,R3-6				R		R	R			R	R						R				R	I				10	R1-2
		11	MDR,R3-6										R	R						R		R		R	R		R		11	S
		12	R1-2																								R		12	R1-2																	R
		13	MDR,R3-6		R								R	R		I				R							R		13	S
		14	MDR,R3-6		R		R		R		R		R	R		I				R		R		R	R		R		14	S
		15	MDR,R3-6		R		R		R		R		R	R		R				R		R		R	R		R		15	S
		16	S																										16	S
																													17	S
																													18	S
																													19	S
																													20	S
																													21	S
																													22	MDR,R3-6										R	R		I				R
	Q3	1	R1-2				R						R																1	S
		2	S																										2	R1-2										R	R						R
		3	MDR,R3-6		R								R	R		R						R		R	R				3	MDR,R3-6																	R		R
		4	S																										4	MDR,R3-6																	R		R
		5	S																										5	R1-2
		6	S																										6	R1-2				R	R	R	R	R		R	R		I
		7	S																										7	S
		8	MDR,R3-6		R		R	R	R	R	R		R	R	I	R				R		R		R	R		R		8	R1-2				R		R	R	R		R	R						R
		9	R1-2																					I			R		9	MDR,R3-6		R								R	R						R
		10	S																										10	S
		11	S																										11	S
		12	R1-2																	R									12	S
		13	S																										13	MDR,R3-6		R								R	R		I				R
		14	MDR,R3-6		R															R							R		14	S
		15	R1-2																								R		15	R1-2
		16	S																										16	MDR,R3-6										R	R						R
		17	MDR,R3-6				R		I				R	R	R	I				R		R					R		17	S
																													18	S
																													19	S
	Q4	1	S																										1	S
		2	S																										2	S
		3	S																										3	R1-2
		4	S																										4	R1-2
		5	S																										5	R1-2
		6	S																										6	S
		7	S																										7	R1-2										R	R
		8	S																										8	MDR,R3-6										R	R		R				R		R
		9	S																										9	S
		10	S																										10	R1-2										R	R
		11	S																										11	S
		12	S																										12	S
		13	S																										13	R1-2										R	R		I
		14	S																										14	S
		15	S																										15	S
		16	S																										16	S
		17	S																										17	R1-2										R	R
																													18	S
																													19	S
																													20	R1-2										R	R
																													21	S
																													22	S
																													23	S
																													24	MDR,R3-6																	R		R
																													25	S
																													26	R1-2										R	R		I
																													27	MDR,R3-6										R	R		I				R
	D1	1	S
		2	R1-2																								R		1	MDR,R3-6		R																	R
		3	S																										2	S
		4	S																										3	R1-2
		5	S																										4	S
		6	S																										5	MDR,R3-6										R	R						R		R
		7	S																										6	S
		8	S																										7	MDR,R3-6				R	R	R	R	R		R	R	R	R						R
		9	R1-2																								R		8	S
		10	S																										9	R1-2																			R
		11	MDR,R3-6										R			I						R					R		10	R1-2										R			R
		12	S																										11	S
		13	MDR,R3-6		R		R	I	R	R	R		R	R		I								R	I				12	S
		14	R1-2																								R		13	R1-2																	R
		15	S																										14	S
		16	R1-2																								R		15	MDR,R3-6	R	R		R		R	R	I		R	R	I	R				R		R
		17	S																										16	S
		18	S																										17	R1-2																			R
		19	R1-2										R	R		R											R		18	MDR,R3-6				R		R	R			R	R		I				R
		20	S																										19	S
		21	S																										20	S
		22	MDR,R3-6										R	R						R							R		21	MDR,R3-6										R	R	I	R						R
		23	MDR,R3-6										R	R		I				R		R					R		22	S
		24	R1-2																					R	R
		25	R1-2																	R							R
		26	R1-2																								R
		27	MDR,R3-6										R	R								R					R
		28	R1-2				R		I				R	R	R	R											R
		29	R1-2										R	I		R
		30	MDR,R3-6	R	R		R		R	R	I		R	R	I	R				R		R		R	R		R
		31	S
		32	R1-2										R	R		I				R
	R1-2: resistant to 1-2 classes antibitics
	R3-6: resistant to 3-6 classes antibitics
	S: sensitive to all antibiotics
