# Supplementary material for: Prevalence of Antibiotic-Resistant Escherichia coli in Drinking Water Sources in Hangzhou City
Source: Front Microbiol. 2017 Jun 16;8:1133. doi: 10.3389/fmicb.2017.01133 (PMC5472731; doi:10.3389/fmicb.2017.01133)
Supplement: Supplementary file 2 [file Table2.xlsx]

## Sheet: S.2
			Table S.2. Detection of tetracycline resistance genes carried in tetracycline-resistant E.coli.
			Site	Code	tet A	tet C	tet D	tet E	tet M
			Q1	1	-	+	-	-	-
			Q1	2	+	+	+	-	-
			Q1	3	+	-	-	-	+
			Q1	4	+	+	-	+	-
			Q1	5	+	+	-	-	-
			Q1	6	+	+	-	-	-
			Q1	7	+	+	-	-	+
			Q1	8	-	+	+	-	+
			Q1	9	+	+	+	-	-
			Q1	10	+	+	+	-	-
			Q1	11	+	+	+	-	-
			Q1	12	+	+	+	-	+
			Q1	13	+	+	+	+	-
			Q1	14	+	+	+	-	-
			Q1	15	+	+	-	-	-
			Q1	16	+	+	-	-	-
			Q1	17	+	+	-	-	-
			Q1	18	-	+	+	-	-
			Q1	19	+	+	-	-	-
			Q1	20	-	+	-	-	-
			Q2	21	-	+	-	-	-
			Q2	22	-	+	+	-	-
			Q2	23	-	+	-	-	-
			Q2	24	-	+	+	-	-
			Q2	25	+	+	-	-	-
			Q2	26	+	+	-	-	-
			Q2	27	-	-	-	+	-
			Q2	28	+	+	+	-	-
			Q2	29	-	+	+	+	-
			Q2	30	+	+	-	-	-
			Q2	31	-	+	-	-	-
			Q2	32	+	+	-	-	-
			Q2	33	+	+	+	-	-
			Q2	34	+	-	-	-	-
			Q2	35	+	+	-	-	-
			Q2	36	+	+	-	-	-
			Q2	37	+	+	-	-	-
			Q2	38	+	+	-	-	-
			Q2	39	+	+	-	-	-
			Q3	40	+	-	-	-	-
			Q3	41	+	-	-	-	-
			Q3	42	-	+	-	-	-
			Q3	43	-	+	+	+	-
			Q3	44	-	+	-	-	-
			Q3	45	-	+	-	+	-
			Q3	46	-	+	+	-	-
			Q3	47	+	+	+	-	+
			Q3	48	+	+	-	-	-
			Q3	49	+	+	-	-	-
			Q3	50	+	-	+	-	-
			Q4	51	-	+	+	-	-
			Q4	52	-	+	+	-	-
			Q4	53	+	+	-	-	-
			Q4	54	+	+	+	-	-
			Q4	55	+	-	-	-	-
			Q4	56	+	+	+	-	-
			Q4	57	+	-	+	-	-
			Q4	58	+	+	-	-	-
			Q4	59	+	-	+	+	-
			D1	60	-	+	-	+	-
			D1	61	+	+	-	-	-
			D1	62	+	+	-	-	-
			D1	63	+	+	-	-	-
			D1	64	+	+	+	-	-
			D1	65	-	+	-	-	-
			D1	66	+	+	+	-	-
			D1	67	+	+	+	-	+
			D1	68	+	+	+	-	-
			D1	69	+	+	+	+	-
			D1	70	+	+	+	+	-
			D1	71	+	+	+	-	-
			D1	72	+	+	-	-	-
			D1	73	-	+	-	+	+
			D1	74	-	+	-	-	-
			D1	75	+	+	-	-	+
			D1	76	-	+	-	-	-
			D1	77	+	+	-	-	-
			D1	78	+	+	-	-	-
			D1	79	+	+	-	-	-
			D1	80	+	+	-	-	-
			D1	81	-	+	+	+	-
			D1	82	+	+	-	-	-
			Total		58	73	32	12	8
